# Supplementary material for: Lurasidone Augmentation of Clozapine in Schizophrenia—Retrospective Chart Review
Source: Brain Sci. 2023 Mar 4;13(3):445. doi: 10.3390/brainsci13030445 (PMC10046327; doi:10.3390/brainsci13030445)
Supplement: Supplementary file 1 [file brainsci-13-00445-s001.zip]

Archive with 2 entries (2 files):
- Annex 1.pdf
- Table S1.pdf
